# Supplementary material for: Association Between Health Literacy and Salt-Related Knowledge, Attitudes, and Practices: A Path Analysis of Indirect Associations via eHealth Literacy and Information Sources
Source: Nutrients. 2026 Mar 13;18(6):916. doi: 10.3390/nu18060916 (PMC13029024; doi:10.3390/nu18060916)
Supplement: Supplementary file 1 [file nutrients-18-00916-s001.zip]

Archive with 1 entries (1 files):
- nutrients-4173530-supplementary.pdf
